# Supplementary material for: Analysis of senescence in pituitary tumors from different lineages and the potential role of senolytic drugs as targeted therapies
Source: Front Endocrinol (Lausanne). 2026 Jul 15;17:1836525. doi: 10.3389/fendo.2026.1836525 (PMC13414927; doi:10.3389/fendo.2026.1836525)
Supplement: Supplementary file 9 [file Table1.xlsx]

## Sheet: Sheet1
#		Gender	Prolactin at diagnosis	Prolactin with DA	Maximum diameter at diagnosis	Maximum dose of CBG	Categorization of response	Experimental approach
1	B22-4113	F	867	277	18	3	Partial	ST
2	B18-6772 DNA	F	944	3152	22.9	3	Null	ST
3	B21-3912-2	F	3959	2263	25	4.5	Null	ST
4	B18-6678-1	F	439	419	66	2	Null	ST
5	B19-6520	F	654	292	12	3	Partial	ST
6	B18-3932	M	1382	982	33	3	Null	ST
7	B16-715	F	137	219	10	4	Null	ST
8	B23-2486	F	11828	1972	39	3	Partial	ST	*Biopsy
