# Supplementary material for: Analysis of senescence in pituitary tumors from different lineages and the potential role of senolytic drugs as targeted therapies
Source: Front Endocrinol (Lausanne). 2026 Jul 15;17:1836525. doi: 10.3389/fendo.2026.1836525 (PMC13414927; doi:10.3389/fendo.2026.1836525)
Supplement: Supplementary file 10 [file Table2.xlsx]

## Sheet: NY
Sample	Gender	Pathological diagnosis	VisualDefect	Maximum diameter at di agnosis (mm)	Cavernous sinus invasion	Medical treatment after surgery	Aggressiveness
AC-2021-001	M	Somatotroph adenoma	Y	80	Y	XRT fracc + SSA	Aggressive
AC-2021-002	M	Somatotroph adenoma	Y	21.3	Y	N	Non agresisive		Y= yes
NF-2021-002	M	Gonadotroph adenoma	Y	38	Y	XRT fracc	Aggressive		N= no
NF-2021-003	F	NFPA	Y	18	Y	N	Non agresisive		XRT= radiotherapy
NF-2021-004	M	NFPA	Y	38.6	Y	N	Non agresisive
SC-2021-001	M	NF	Y	31	N	N	Non agresisive
